# Supplementary material for: Capicua regulates the survival of Cajal-Retzius cells in the postnatal hippocampus
Source: Cell Death Dis. 2025 Dec 22;16(1):898. doi: 10.1038/s41419-025-08206-7 (PMC12722426; doi:10.1038/s41419-025-08206-7)
Supplement: Supplementary file 3 — Supplementary Table S1. Gene set enrichment analysis of Cajal-Retzius (CR) cell clusters. [file 41419_2025_8206_MOESM3_ESM.xlsx]

## Sheet: Gene set analysis
Supplementary Table 1. Gene Set Enrichment Analysis
Cluster	Term	Library	p-value	q-value	z-score	combined score
0	axonogenesis (GO:0007409)	GO_Biological_Process_2021	4.7687e-06	0.005918	6.941	85.06
0	peptidyl-tyrosine modification (GO:0018212)	GO_Biological_Process_2021	3.509e-05	0.02177	15.18	155.7
0	axon guidance (GO:0007411)	GO_Biological_Process_2021	6.5035e-05	0.02352	6.456	62.24
0	protein-containing complex assembly (GO:0065003)	GO_Biological_Process_2021	7.5813e-05	0.02352	5.516	52.34
0	peptidyl-tyrosine phosphorylation (GO:0018108)	GO_Biological_Process_2021	9.635e-05	0.02367	12.09	111.8
0	Rap1 signaling pathway	KEGG_2021_Human	0.0005184	0.03183	5.381	40.71
0	Melanogenesis	KEGG_2021_Human	0.0005732	0.03183	8.045	60.05
0	Notch signaling pathway	KEGG_2021_Human	0.0006409	0.03183	11.17	82.13
0	Axon guidance	KEGG_2021_Human	0.001381	0.05143	5.286	34.81
0	Insulin secretion	KEGG_2021_Human	0.002605	0.07763	7.482	44.52
1	chemical synaptic transmission (GO:0007268)	GO_Biological_Process_2021	3.9527e-08	3.7985e-05	8.122	138.4
1	neuron cell-cell adhesion (GO:0007158)	GO_Biological_Process_2021	2.1214e-06	0.001019	57.09	745.8
1	neurotransmitter transport (GO:0006836)	GO_Biological_Process_2021	5.0447e-06	0.001616	15.56	189.8
1	anterograde trans-synaptic signaling (GO:0098916)	GO_Biological_Process_2021	1.6665e-05	0.004004	6.778	74.57
1	neuropeptide signaling pathway (GO:0007218)	GO_Biological_Process_2021	3.8063e-05	0.007316	14.86	151.2
1	Glutamatergic synapse	KEGG_2021_Human	6.4725e-05	0.008414	9.635	92.94
1	Morphine addiction	KEGG_2021_Human	0.0002204	0.009738	10.01	84.26
1	Retrograde endocannabinoid signaling	KEGG_2021_Human	0.000271	0.009738	7.316	60.09
1	Aldosterone synthesis and secretion	KEGG_2021_Human	0.0003112	0.009738	9.251	74.7
1	Pancreatic secretion	KEGG_2021_Human	0.0003745	0.009738	8.867	69.96
2	nervous system development (GO:0007399)	GO_Biological_Process_2021	7.7771e-06	0.005397	4.29	50.46
2	generation of neurons (GO:0048699)	GO_Biological_Process_2021	1.0239e-05	0.005397	6.313	72.53
2	regulation of type B pancreatic cell proliferation (GO:0061469)	GO_Biological_Process_2021	1.2265e-05	0.005397	117.3	1327
2	synapse assembly (GO:0007416)	GO_Biological_Process_2021	2.838e-05	0.009365	11.34	118.7
2	negative regulation of cell adhesion (GO:0007162)	GO_Biological_Process_2021	3.9174e-05	0.01034	10.66	108.2
2	Morphine addiction	KEGG_2021_Human	1.3577e-05	0.00262	9.972	111.8
2	Retrograde endocannabinoid signaling	KEGG_2021_Human	0.0002977	0.02873	5.923	48.1
2	cAMP signaling pathway	KEGG_2021_Human	0.0005764	0.0348	4.601	34.32
2	Dopaminergic synapse	KEGG_2021_Human	0.0009933	0.0348	5.652	39.08
2	GABAergic synapse	KEGG_2021_Human	0.001029	0.0348	7.037	48.41
3	aerobic electron transport chain (GO:0019646)	GO_Biological_Process_2021	2.197e-43	3.9946e-40	63.29	6217
3	mitochondrial ATP synthesis coupled electron transport (GO:0042775)	GO_Biological_Process_2021	4.2678e-43	3.9946e-40	61.53	6003
3	mitochondrial electron transport, NADH to ubiquinone (GO:0006120)	GO_Biological_Process_2021	9.6735e-24	6.0363e-21	57.22	3032
3	mitochondrial respiratory chain complex assembly (GO:0033108)	GO_Biological_Process_2021	7.4092e-21	3.4675e-18	20.88	967.9
3	mitochondrial respiratory chain complex I assembly (GO:0032981)	GO_Biological_Process_2021	9.8848e-20	3.0841e-17	29.31	1283
3	Parkinson disease	KEGG_2021_Human	5.5515e-45	1.1991e-42	19.03	1939
3	Huntington disease	KEGG_2021_Human	4.9175e-41	5.3109e-39	15.04	1396
3	Oxidative phosphorylation	KEGG_2021_Human	3.0929e-37	2.2269e-35	26.52	2230
3	Prion disease	KEGG_2021_Human	1.1706e-36	6.3212e-35	14.77	1222
3	Amyotrophic lateral sclerosis	KEGG_2021_Human	1.0562e-35	4.5629e-34	11.87	956.3
